# Supplementary material for: Effects of Dietary Supplementation with Honeybee Pollen and Its Supercritical Fluid Extract on Immune Response and Fillet’s Quality of Farmed Gilthead Seabream (Sparus aurata)
Source: Animals (Basel). 2022 Mar 8;12(6):675. doi: 10.3390/ani12060675 (PMC8944498; doi:10.3390/ani12060675)
Supplement: Supplementary file 1 [file animals-12-00675-s001.zip]

Archive with 1 entries (1 files):
- animals-1552826-supplementary.pdf
